# Supplementary material for: Histopathological and Immunohistochemical Evaluation of Canine Nerve Sheath Tumors and Proposal for an Updated Classification
Source: Vet Sci. 2022 Apr 22;9(5):204. doi: 10.3390/vetsci9050204 (PMC9144584; doi:10.3390/vetsci9050204)
Supplement: Supplementary file 1 [file vetsci-09-00204-s001.zip]

Archive with 1 entries (1 files):
- vetsci-1654089-supplementary.pdf
